# Supplementary material for: Effects of Different Feeding Methods on the Structure, Metabolism, and Gas Production of Infant and Toddler Intestinal Flora and Their Mechanisms
Source: Nutrients. 2022 Apr 9;14(8):1568. doi: 10.3390/nu14081568 (PMC9027170; doi:10.3390/nu14081568)
Supplement: Supplementary file 1 [file nutrients-14-01568-s001.zip]

Archive with 1 entries (1 files):
- nutrients-1656933-supplementary.pdf
